# Supplementary material for: Differences in pollination success between local and foreign flower color phenotypes: a translocation experiment with Gentiana lutea (Gentianaceae)
Source: PeerJ. 2017 Feb 7;5:e2882. doi: 10.7717/peerj.2882 (PMC5299997; doi:10.7717/peerj.2882)
Supplement: Data S1 [file peerj-05-2882-s001.xls]

## Sheet: Raw_data
Locality	color_poblacion_experiemnto	Treatment	treatment_locality	treatment_color	color_plant	polinators	visits_per_plant	visits_yes_no	groups_with_more_than_300_visits
Ancares	Orange	Control	Control_Ancares	Control_Orange	Orange	Group1	21	1	1
Ancares	Orange	Control	Control_Ancares	Control_Orange	Orange	Group1	0	0	1
Ancares	Orange	Control	Control_Ancares	Control_Orange	Orange	Group1	0	0	1
Ancares	Orange	Control	Control_Ancares	Control_Orange	Orange	Group1	2	1	1
Ancares	Orange	Control	Control_Ancares	Control_Orange	Orange	Group1	4	1	1
Ancares	Orange	Control	Control_Ancares	Control_Orange	Orange	Group1	0	0	1
Ancares	Orange	Control	Control_Ancares	Control_Orange	Orange	Group1	1	1	1
Ancares	Orange	Control	Control_Ancares	Control_Orange	Orange	Group1	0	0	1
Ancares	Orange	Control	Control_Ancares	Control_Orange	Orange	Group1	0	0	1
Ancares	Orange	Control	Control_Ancares	Control_Orange	Orange	Group1	0	0	1
Ancares	Orange	Control	Control_Ancares	Control_Orange	Orange	Group1	5	1	1
Ancares	Orange	Control	Control_Ancares	Control_Orange	Orange	Group1	0	0	1
Ancares	Orange	Control	Control_Ancares	Control_Orange	Orange	Group1	0	0	1
Ancares	Orange	Control	Control_Ancares	Control_Orange	Orange	Group1	2	1	1
Ancares	Orange	Control	Control_Ancares	Control_Orange	Orange	Group1	0	0	1
Ancares	Orange	Control	Control_Ancares	Control_Orange	Orange	Group1	0	0	1
Ancares	Orange	Control	Control_Ancares	Control_Orange	Orange	Group2	4	1	0
Ancares	Orange	Control	Control_Ancares	Control_Orange	Orange	Group2	0	0	0
Ancares	Orange	Control	Control_Ancares	Control_Orange	Orange	Group2	9	1	0
Ancares	Orange	Control	Control_Ancares	Control_Orange	Orange	Group2	0	0	0
Ancares	Orange	Control	Control_Ancares	Control_Orange	Orange	Group2	0	0	0
Ancares	Orange	Control	Control_Ancares	Control_Orange	Orange	Group2	0	0	0
Ancares	Orange	Control	Control_Ancares	Control_Orange	Orange	Group2	0	0	0
Ancares	Orange	Control	Control_Ancares	Control_Orange	Orange	Group2	0	0	0
Ancares	Orange	Control	Control_Ancares	Control_Orange	Orange	Group2	1	1	0
Ancares	Orange	Control	Control_Ancares	Control_Orange	Orange	Group2	0	0	0
Ancares	Orange	Control	Control_Ancares	Control_Orange	Orange	Group2	0	0	0
Ancares	Orange	Control	Control_Ancares	Control_Orange	Orange	Group2	2	1	0
Ancares	Orange	Control	Control_Ancares	Control_Orange	Orange	Group2	11	1	0
Ancares	Orange	Control	Control_Ancares	Control_Orange	Orange	Group2	0	0	0
Ancares	Orange	Control	Control_Ancares	Control_Orange	Orange	Group2	0	0	0
Ancares	Orange	Control	Control_Ancares	Control_Orange	Orange	Group2	0	0	0
Ancares	Orange	Control	Control_Ancares	Control_Orange	Orange	Group3	2	1	1
Ancares	Orange	Control	Control_Ancares	Control_Orange	Orange	Group3	15	1	1
Ancares	Orange	Control	Control_Ancares	Control_Orange	Orange	Group3	20	1	1
Ancares	Orange	Control	Control_Ancares	Control_Orange	Orange	Group3	10	1	1
Ancares	Orange	Control	Control_Ancares	Control_Orange	Orange	Group3	8	1	1
Ancares	Orange	Control	Control_Ancares	Control_Orange	Orange	Group3	34	1	1
Ancares	Orange	Control	Control_Ancares	Control_Orange	Orange	Group3	26	1	1
Ancares	Orange	Control	Control_Ancares	Control_Orange	Orange	Group3	5	1	1
Ancares	Orange	Control	Control_Ancares	Control_Orange	Orange	Group3	18	1	1
Ancares	Orange	Control	Control_Ancares	Control_Orange	Orange	Group3	7	1	1
Ancares	Orange	Control	Control_Ancares	Control_Orange	Orange	Group3	31	1	1
Ancares	Orange	Control	Control_Ancares	Control_Orange	Orange	Group3	3	1	1
Ancares	Orange	Control	Control_Ancares	Control_Orange	Orange	Group3	40	1	1
Ancares	Orange	Control	Control_Ancares	Control_Orange	Orange	Group3	24	1	1
Ancares	Orange	Control	Control_Ancares	Control_Orange	Orange	Group3	88	1	1
Ancares	Orange	Control	Control_Ancares	Control_Orange	Orange	Group3	1	1	1
Ancares	Orange	Control	Control_Ancares	Control_Orange	Orange	Group4	0	0	1
Ancares	Orange	Control	Control_Ancares	Control_Orange	Orange	Group4	8	1	1
Ancares	Orange	Control	Control_Ancares	Control_Orange	Orange	Group4	8	1	1
Ancares	Orange	Control	Control_Ancares	Control_Orange	Orange	Group4	3	1	1
Ancares	Orange	Control	Control_Ancares	Control_Orange	Orange	Group4	21	1	1
Ancares	Orange	Control	Control_Ancares	Control_Orange	Orange	Group4	1	1	1
Ancares	Orange	Control	Control_Ancares	Control_Orange	Orange	Group4	2	1	1
Ancares	Orange	Control	Control_Ancares	Control_Orange	Orange	Group4	4	1	1
Ancares	Orange	Control	Control_Ancares	Control_Orange	Orange	Group4	12	1	1
Ancares	Orange	Control	Control_Ancares	Control_Orange	Orange	Group4	19	1	1
Ancares	Orange	Control	Control_Ancares	Control_Orange	Orange	Group4	6	1	1
Ancares	Orange	Control	Control_Ancares	Control_Orange	Orange	Group4	1	1	1
Ancares	Orange	Control	Control_Ancares	Control_Orange	Orange	Group4	8	1	1
Ancares	Orange	Control	Control_Ancares	Control_Orange	Orange	Group4	2	1	1
Ancares	Orange	Control	Control_Ancares	Control_Orange	Orange	Group4	9	1	1
Ancares	Orange	Control	Control_Ancares	Control_Orange	Orange	Group4	6	1	1
Ancares	Orange	Control	Control_Ancares	Control_Orange	Orange	Group5	0	0	0
Ancares	Orange	Control	Control_Ancares	Control_Orange	Orange	Group5	0	0	0
Ancares	Orange	Control	Control_Ancares	Control_Orange	Orange	Group5	0	0	0
Ancares	Orange	Control	Control_Ancares	Control_Orange	Orange	Group5	0	0	0
Ancares	Orange	Control	Control_Ancares	Control_Orange	Orange	Group5	0	0	0
Ancares	Orange	Control	Control_Ancares	Control_Orange	Orange	Group5	0	0	0
Ancares	Orange	Control	Control_Ancares	Control_Orange	Orange	Group5	0	0	0
Ancares	Orange	Control	Control_Ancares	Control_Orange	Orange	Group5	0	0	0
Ancares	Orange	Control	Control_Ancares	Control_Orange	Orange	Group5	5	1	0
Ancares	Orange	Control	Control_Ancares	Control_Orange	Orange	Group5	14	1	0
Ancares	Orange	Control	Control_Ancares	Control_Orange	Orange	Group5	0	0	0
Ancares	Orange	Control	Control_Ancares	Control_Orange	Orange	Group5	0	0	0
Ancares	Orange	Control	Control_Ancares	Control_Orange	Orange	Group5	0	0	0
Ancares	Orange	Control	Control_Ancares	Control_Orange	Orange	Group5	1	1	0
Ancares	Orange	Control	Control_Ancares	Control_Orange	Orange	Group5	0	0	0
Ancares	Orange	Control	Control_Ancares	Control_Orange	Orange	Group5	1	1	0
Ancares	Orange	Control	Control_Ancares	Control_Orange	Orange	Group6	0	0	0
Ancares	Orange	Control	Control_Ancares	Control_Orange	Orange	Group6	0	0	0
Ancares	Orange	Control	Control_Ancares	Control_Orange	Orange	Group6	0	0	0
Ancares	Orange	Control	Control_Ancares	Control_Orange	Orange	Group6	0	0	0
Ancares	Orange	Control	Control_Ancares	Control_Orange	Orange	Group6	0	0	0
Ancares	Orange	Control	Control_Ancares	Control_Orange	Orange	Group6	0	0	0
Ancares	Orange	Control	Control_Ancares	Control_Orange	Orange	Group6	0	0	0
Ancares	Orange	Control	Control_Ancares	Control_Orange	Orange	Group6	0	0	0
Ancares	Orange	Control	Control_Ancares	Control_Orange	Orange	Group6	0	0	0
Ancares	Orange	Control	Control_Ancares	Control_Orange	Orange	Group6	0	0	0
Ancares	Orange	Control	Control_Ancares	Control_Orange	Orange	Group6	0	0	0
Ancares	Orange	Control	Control_Ancares	Control_Orange	Orange	Group6	0	0	0
Ancares	Orange	Control	Control_Ancares	Control_Orange	Orange	Group6	0	0	0
Ancares	Orange	Control	Control_Ancares	Control_Orange	Orange	Group6	0	0	0
Ancares	Orange	Control	Control_Ancares	Control_Orange	Orange	Group6	2	1	0
Ancares	Orange	Control	Control_Ancares	Control_Orange	Orange	Group6	0	0	0
Ancares	Orange	Control	Control_Ancares	Control_Orange	Orange	Group7	64	1	1
Ancares	Orange	Control	Control_Ancares	Control_Orange	Orange	Group7	2	1	1
Ancares	Orange	Control	Control_Ancares	Control_Orange	Orange	Group7	3	1	1
Ancares	Orange	Control	Control_Ancares	Control_Orange	Orange	Group7	1	1	1
Ancares	Orange	Control	Control_Ancares	Control_Orange	Orange	Group7	27	1	1
Ancares	Orange	Control	Control_Ancares	Control_Orange	Orange	Group7	30	1	1
Ancares	Orange	Control	Control_Ancares	Control_Orange	Orange	Group7	6	1	1
Ancares	Orange	Control	Control_Ancares	Control_Orange	Orange	Group7	69	1	1
Ancares	Orange	Control	Control_Ancares	Control_Orange	Orange	Group7	0	0	1
Ancares	Orange	Control	Control_Ancares	Control_Orange	Orange	Group7	0	0	1
Ancares	Orange	Control	Control_Ancares	Control_Orange	Orange	Group7	5	1	1
Ancares	Orange	Control	Control_Ancares	Control_Orange	Orange	Group7	3	1	1
Ancares	Orange	Control	Control_Ancares	Control_Orange	Orange	Group7	3	1	1
Ancares	Orange	Control	Control_Ancares	Control_Orange	Orange	Group7	0	0	1
Ancares	Orange	Control	Control_Ancares	Control_Orange	Orange	Group7	0	0	1
Ancares	Orange	Control	Control_Ancares	Control_Orange	Orange	Group7	8	1	1
Ancares	Orange	Control	Control_Ancares	Control_Orange	Orange	Group8	0	0	0
Ancares	Orange	Control	Control_Ancares	Control_Orange	Orange	Group8	0	0	0
Ancares	Orange	Control	Control_Ancares	Control_Orange	Orange	Group8	0	0	0
Ancares	Orange	Control	Control_Ancares	Control_Orange	Orange	Group8	0	0	0
Ancares	Orange	Control	Control_Ancares	Control_Orange	Orange	Group8	0	0	0
Ancares	Orange	Control	Control_Ancares	Control_Orange	Orange	Group8	0	0	0
Ancares	Orange	Control	Control_Ancares	Control_Orange	Orange	Group8	0	0	0
Ancares	Orange	Control	Control_Ancares	Control_Orange	Orange	Group8	0	0	0
Ancares	Orange	Control	Control_Ancares	Control_Orange	Orange	Group8	0	0	0
Ancares	Orange	Control	Control_Ancares	Control_Orange	Orange	Group8	0	0	0
Ancares	Orange	Control	Control_Ancares	Control_Orange	Orange	Group8	0	0	0
Ancares	Orange	Control	Control_Ancares	Control_Orange	Orange	Group8	0	0	0
Ancares	Orange	Control	Control_Ancares	Control_Orange	Orange	Group8	0	0	0
Ancares	Orange	Control	Control_Ancares	Control_Orange	Orange	Group8	0	0	0
Ancares	Orange	Control	Control_Ancares	Control_Orange	Orange	Group8	0	0	0
Ancares	Orange	Control	Control_Ancares	Control_Orange	Orange	Group8	0	0	0
Pontón	Yellow	Control	Control_Pontón	Control_Yellow	Yellow	Group1	13	1	1
Pontón	Yellow	Control	Control_Pontón	Control_Yellow	Yellow	Group1	22	1	1
Pontón	Yellow	Control	Control_Pontón	Control_Yellow	Yellow	Group1	7	1	1
Pontón	Yellow	Control	Control_Pontón	Control_Yellow	Yellow	Group1	13	1	1
Pontón	Yellow	Control	Control_Pontón	Control_Yellow	Yellow	Group1	8	1	1
Pontón	Yellow	Control	Control_Pontón	Control_Yellow	Yellow	Group1	8	1	1
Pontón	Yellow	Control	Control_Pontón	Control_Yellow	Yellow	Group1	11	1	1
Pontón	Yellow	Control	Control_Pontón	Control_Yellow	Yellow	Group1	15	1	1
Pontón	Yellow	Control	Control_Pontón	Control_Yellow	Yellow	Group1	2	1	1
Pontón	Yellow	Control	Control_Pontón	Control_Yellow	Yellow	Group1	9	1	1
Pontón	Yellow	Control	Control_Pontón	Control_Yellow	Yellow	Group1	23	1	1
Pontón	Yellow	Control	Control_Pontón	Control_Yellow	Yellow	Group1	3	1	1
Pontón	Yellow	Control	Control_Pontón	Control_Yellow	Yellow	Group1	28	1	1
Pontón	Yellow	Control	Control_Pontón	Control_Yellow	Yellow	Group1	11	1	1
Pontón	Yellow	Control	Control_Pontón	Control_Yellow	Yellow	Group1	52	1	1
Pontón	Yellow	Control	Control_Pontón	Control_Yellow	Yellow	Group2	0	0	0
Pontón	Yellow	Control	Control_Pontón	Control_Yellow	Yellow	Group2	0	0	0
Pontón	Yellow	Control	Control_Pontón	Control_Yellow	Yellow	Group2	0	0	0
Pontón	Yellow	Control	Control_Pontón	Control_Yellow	Yellow	Group2	0	0	0
Pontón	Yellow	Control	Control_Pontón	Control_Yellow	Yellow	Group2	0	0	0
Pontón	Yellow	Control	Control_Pontón	Control_Yellow	Yellow	Group2	0	0	0
Pontón	Yellow	Control	Control_Pontón	Control_Yellow	Yellow	Group2	0	0	0
Pontón	Yellow	Control	Control_Pontón	Control_Yellow	Yellow	Group2	0	0	0
Pontón	Yellow	Control	Control_Pontón	Control_Yellow	Yellow	Group2	0	0	0
Pontón	Yellow	Control	Control_Pontón	Control_Yellow	Yellow	Group2	4	1	0
Pontón	Yellow	Control	Control_Pontón	Control_Yellow	Yellow	Group2	0	0	0
Pontón	Yellow	Control	Control_Pontón	Control_Yellow	Yellow	Group2	0	0	0
Pontón	Yellow	Control	Control_Pontón	Control_Yellow	Yellow	Group2	0	0	0
Pontón	Yellow	Control	Control_Pontón	Control_Yellow	Yellow	Group2	0	0	0
Pontón	Yellow	Control	Control_Pontón	Control_Yellow	Yellow	Group2	0	0	0
Pontón	Yellow	Control	Control_Pontón	Control_Yellow	Yellow	Group3	5	1	1
Pontón	Yellow	Control	Control_Pontón	Control_Yellow	Yellow	Group3	87	1	1
Pontón	Yellow	Control	Control_Pontón	Control_Yellow	Yellow	Group3	39	1	1
Pontón	Yellow	Control	Control_Pontón	Control_Yellow	Yellow	Group3	51	1	1
Pontón	Yellow	Control	Control_Pontón	Control_Yellow	Yellow	Group3	31	1	1
Pontón	Yellow	Control	Control_Pontón	Control_Yellow	Yellow	Group3	14	1	1
Pontón	Yellow	Control	Control_Pontón	Control_Yellow	Yellow	Group3	9	1	1
Pontón	Yellow	Control	Control_Pontón	Control_Yellow	Yellow	Group3	8	1	1
Pontón	Yellow	Control	Control_Pontón	Control_Yellow	Yellow	Group3	1	1	1
Pontón	Yellow	Control	Control_Pontón	Control_Yellow	Yellow	Group3	31	1	1
Pontón	Yellow	Control	Control_Pontón	Control_Yellow	Yellow	Group3	9	1	1
Pontón	Yellow	Control	Control_Pontón	Control_Yellow	Yellow	Group3	132	1	1
Pontón	Yellow	Control	Control_Pontón	Control_Yellow	Yellow	Group3	20	1	1
Pontón	Yellow	Control	Control_Pontón	Control_Yellow	Yellow	Group3	12	1	1
Pontón	Yellow	Control	Control_Pontón	Control_Yellow	Yellow	Group3	32	1	1
Pontón	Yellow	Control	Control_Pontón	Control_Yellow	Yellow	Group4	0	0	1
Pontón	Yellow	Control	Control_Pontón	Control_Yellow	Yellow	Group4	0	0	1
Pontón	Yellow	Control	Control_Pontón	Control_Yellow	Yellow	Group4	0	0	1
Pontón	Yellow	Control	Control_Pontón	Control_Yellow	Yellow	Group4	0	0	1
Pontón	Yellow	Control	Control_Pontón	Control_Yellow	Yellow	Group4	2	1	1
Pontón	Yellow	Control	Control_Pontón	Control_Yellow	Yellow	Group4	0	0	1
Pontón	Yellow	Control	Control_Pontón	Control_Yellow	Yellow	Group4	0	0	1
Pontón	Yellow	Control	Control_Pontón	Control_Yellow	Yellow	Group4	0	0	1
Pontón	Yellow	Control	Control_Pontón	Control_Yellow	Yellow	Group4	0	0	1
Pontón	Yellow	Control	Control_Pontón	Control_Yellow	Yellow	Group4	0	0	1
Pontón	Yellow	Control	Control_Pontón	Control_Yellow	Yellow	Group4	0	0	1
Pontón	Yellow	Control	Control_Pontón	Control_Yellow	Yellow	Group4	0	0	1
Pontón	Yellow	Control	Control_Pontón	Control_Yellow	Yellow	Group4	0	0	1
Pontón	Yellow	Control	Control_Pontón	Control_Yellow	Yellow	Group4	0	0	1
Pontón	Yellow	Control	Control_Pontón	Control_Yellow	Yellow	Group4	0	0	1
Pontón	Yellow	Control	Control_Pontón	Control_Yellow	Yellow	Group5	0	0	0
Pontón	Yellow	Control	Control_Pontón	Control_Yellow	Yellow	Group5	0	0	0
Pontón	Yellow	Control	Control_Pontón	Control_Yellow	Yellow	Group5	9	1	0
Pontón	Yellow	Control	Control_Pontón	Control_Yellow	Yellow	Group5	0	0	0
Pontón	Yellow	Control	Control_Pontón	Control_Yellow	Yellow	Group5	0	0	0
Pontón	Yellow	Control	Control_Pontón	Control_Yellow	Yellow	Group5	0	0	0
Pontón	Yellow	Control	Control_Pontón	Control_Yellow	Yellow	Group5	0	0	0
Pontón	Yellow	Control	Control_Pontón	Control_Yellow	Yellow	Group5	0	0	0
Pontón	Yellow	Control	Control_Pontón	Control_Yellow	Yellow	Group5	0	0	0
Pontón	Yellow	Control	Control_Pontón	Control_Yellow	Yellow	Group5	1	1	0
Pontón	Yellow	Control	Control_Pontón	Control_Yellow	Yellow	Group5	0	0	0
Pontón	Yellow	Control	Control_Pontón	Control_Yellow	Yellow	Group5	0	0	0
Pontón	Yellow	Control	Control_Pontón	Control_Yellow	Yellow	Group5	0	0	0
Pontón	Yellow	Control	Control_Pontón	Control_Yellow	Yellow	Group5	0	0	0
Pontón	Yellow	Control	Control_Pontón	Control_Yellow	Yellow	Group5	0	0	0
Pontón	Yellow	Control	Control_Pontón	Control_Yellow	Yellow	Group6	0	0	0
Pontón	Yellow	Control	Control_Pontón	Control_Yellow	Yellow	Group6	0	0	0
Pontón	Yellow	Control	Control_Pontón	Control_Yellow	Yellow	Group6	1	1	0
Pontón	Yellow	Control	Control_Pontón	Control_Yellow	Yellow	Group6	0	0	0
Pontón	Yellow	Control	Control_Pontón	Control_Yellow	Yellow	Group6	0	0	0
Pontón	Yellow	Control	Control_Pontón	Control_Yellow	Yellow	Group6	0	0	0
Pontón	Yellow	Control	Control_Pontón	Control_Yellow	Yellow	Group6	0	0	0
Pontón	Yellow	Control	Control_Pontón	Control_Yellow	Yellow	Group6	0	0	0
Pontón	Yellow	Control	Control_Pontón	Control_Yellow	Yellow	Group6	0	0	0
Pontón	Yellow	Control	Control_Pontón	Control_Yellow	Yellow	Group6	0	0	0
Pontón	Yellow	Control	Control_Pontón	Control_Yellow	Yellow	Group6	5	1	0
Pontón	Yellow	Control	Control_Pontón	Control_Yellow	Yellow	Group6	0	0	0
Pontón	Yellow	Control	Control_Pontón	Control_Yellow	Yellow	Group6	0	0	0
Pontón	Yellow	Control	Control_Pontón	Control_Yellow	Yellow	Group6	0	0	0
Pontón	Yellow	Control	Control_Pontón	Control_Yellow	Yellow	Group6	0	0	0
Pontón	Yellow	Control	Control_Pontón	Control_Yellow	Yellow	Group7	0	0	1
Pontón	Yellow	Control	Control_Pontón	Control_Yellow	Yellow	Group7	0	0	1
Pontón	Yellow	Control	Control_Pontón	Control_Yellow	Yellow	Group7	0	0	1
Pontón	Yellow	Control	Control_Pontón	Control_Yellow	Yellow	Group7	0	0	1
Pontón	Yellow	Control	Control_Pontón	Control_Yellow	Yellow	Group7	0	0	1
Pontón	Yellow	Control	Control_Pontón	Control_Yellow	Yellow	Group7	0	0	1
Pontón	Yellow	Control	Control_Pontón	Control_Yellow	Yellow	Group7	0	0	1
Pontón	Yellow	Control	Control_Pontón	Control_Yellow	Yellow	Group7	0	0	1
Pontón	Yellow	Control	Control_Pontón	Control_Yellow	Yellow	Group7	0	0	1
Pontón	Yellow	Control	Control_Pontón	Control_Yellow	Yellow	Group7	0	0	1
Pontón	Yellow	Control	Control_Pontón	Control_Yellow	Yellow	Group7	0	0	1
Pontón	Yellow	Control	Control_Pontón	Control_Yellow	Yellow	Group7	0	0	1
Pontón	Yellow	Control	Control_Pontón	Control_Yellow	Yellow	Group7	0	0	1
Pontón	Yellow	Control	Control_Pontón	Control_Yellow	Yellow	Group7	0	0	1
Pontón	Yellow	Control	Control_Pontón	Control_Yellow	Yellow	Group7	0	0	1
Pontón	Yellow	Control	Control_Pontón	Control_Yellow	Yellow	Group8	0	0	0
Pontón	Yellow	Control	Control_Pontón	Control_Yellow	Yellow	Group8	0	0	0
Pontón	Yellow	Control	Control_Pontón	Control_Yellow	Yellow	Group8	0	0	0
Pontón	Yellow	Control	Control_Pontón	Control_Yellow	Yellow	Group8	0	0	0
Pontón	Yellow	Control	Control_Pontón	Control_Yellow	Yellow	Group8	0	0	0
Pontón	Yellow	Control	Control_Pontón	Control_Yellow	Yellow	Group8	0	0	0
Pontón	Yellow	Control	Control_Pontón	Control_Yellow	Yellow	Group8	0	0	0
Pontón	Yellow	Control	Control_Pontón	Control_Yellow	Yellow	Group8	0	0	0
Pontón	Yellow	Control	Control_Pontón	Control_Yellow	Yellow	Group8	0	0	0
Pontón	Yellow	Control	Control_Pontón	Control_Yellow	Yellow	Group8	0	0	0
Pontón	Yellow	Control	Control_Pontón	Control_Yellow	Yellow	Group8	0	0	0
Pontón	Yellow	Control	Control_Pontón	Control_Yellow	Yellow	Group8	0	0	0
Pontón	Yellow	Control	Control_Pontón	Control_Yellow	Yellow	Group8	0	0	0
Pontón	Yellow	Control	Control_Pontón	Control_Yellow	Yellow	Group8	1	1	0
Pontón	Yellow	Control	Control_Pontón	Control_Yellow	Yellow	Group8	35	1	0
Ancares	Orange	Trans-away	Trans-away_Ancares	Trans-away_Yellow	Yellow	Group1	30	1	1
Ancares	Orange	Trans-away	Trans-away_Ancares	Trans-away_Yellow	Yellow	Group1	0	0	1
Ancares	Orange	Trans-away	Trans-away_Ancares	Trans-away_Yellow	Yellow	Group1	10	1	1
Ancares	Orange	Trans-away	Trans-away_Ancares	Trans-away_Yellow	Yellow	Group1	0	0	1
Ancares	Orange	Trans-away	Trans-away_Ancares	Trans-away_Yellow	Yellow	Group1	1	1	1
Ancares	Orange	Trans-away	Trans-away_Ancares	Trans-away_Yellow	Yellow	Group1	22	1	1
Ancares	Orange	Trans-away	Trans-away_Ancares	Trans-away_Yellow	Yellow	Group1	0	0	1
Ancares	Orange	Trans-away	Trans-away_Ancares	Trans-away_Yellow	Yellow	Group1	2	1	1
Ancares	Orange	Trans-away	Trans-away_Ancares	Trans-away_Yellow	Yellow	Group1	0	0	1
Ancares	Orange	Trans-away	Trans-away_Ancares	Trans-away_Yellow	Yellow	Group1	0	0	1
Ancares	Orange	Trans-away	Trans-away_Ancares	Trans-away_Yellow	Yellow	Group1	0	0	1
Ancares	Orange	Trans-away	Trans-away_Ancares	Trans-away_Yellow	Yellow	Group1	1	1	1
Ancares	Orange	Trans-away	Trans-away_Ancares	Trans-away_Yellow	Yellow	Group1	0	0	1
Ancares	Orange	Trans-away	Trans-away_Ancares	Trans-away_Yellow	Yellow	Group1	0	0	1
Ancares	Orange	Trans-away	Trans-away_Ancares	Trans-away_Yellow	Yellow	Group1	9	1	1
Ancares	Orange	Trans-away	Trans-away_Ancares	Trans-away_Yellow	Yellow	Group1	2	1	1
Ancares	Orange	Trans-away	Trans-away_Ancares	Trans-away_Yellow	Yellow	Group2	2	1	0
Ancares	Orange	Trans-away	Trans-away_Ancares	Trans-away_Yellow	Yellow	Group2	1	1	0
Ancares	Orange	Trans-away	Trans-away_Ancares	Trans-away_Yellow	Yellow	Group2	0	0	0
Ancares	Orange	Trans-away	Trans-away_Ancares	Trans-away_Yellow	Yellow	Group2	0	0	0
Ancares	Orange	Trans-away	Trans-away_Ancares	Trans-away_Yellow	Yellow	Group2	0	0	0
Ancares	Orange	Trans-away	Trans-away_Ancares	Trans-away_Yellow	Yellow	Group2	0	0	0
Ancares	Orange	Trans-away	Trans-away_Ancares	Trans-away_Yellow	Yellow	Group2	0	0	0
Ancares	Orange	Trans-away	Trans-away_Ancares	Trans-away_Yellow	Yellow	Group2	0	0	0
Ancares	Orange	Trans-away	Trans-away_Ancares	Trans-away_Yellow	Yellow	Group2	0	0	0
Ancares	Orange	Trans-away	Trans-away_Ancares	Trans-away_Yellow	Yellow	Group2	0	0	0
Ancares	Orange	Trans-away	Trans-away_Ancares	Trans-away_Yellow	Yellow	Group2	0	0	0
Ancares	Orange	Trans-away	Trans-away_Ancares	Trans-away_Yellow	Yellow	Group2	0	0	0
Ancares	Orange	Trans-away	Trans-away_Ancares	Trans-away_Yellow	Yellow	Group2	0	0	0
Ancares	Orange	Trans-away	Trans-away_Ancares	Trans-away_Yellow	Yellow	Group2	0	0	0
Ancares	Orange	Trans-away	Trans-away_Ancares	Trans-away_Yellow	Yellow	Group2	0	0	0
Ancares	Orange	Trans-away	Trans-away_Ancares	Trans-away_Yellow	Yellow	Group2	0	0	0
Ancares	Orange	Trans-away	Trans-away_Ancares	Trans-away_Yellow	Yellow	Group3	11	1	1
Ancares	Orange	Trans-away	Trans-away_Ancares	Trans-away_Yellow	Yellow	Group3	11	1	1
Ancares	Orange	Trans-away	Trans-away_Ancares	Trans-away_Yellow	Yellow	Group3	3	1	1
Ancares	Orange	Trans-away	Trans-away_Ancares	Trans-away_Yellow	Yellow	Group3	21	1	1
Ancares	Orange	Trans-away	Trans-away_Ancares	Trans-away_Yellow	Yellow	Group3	2	1	1
Ancares	Orange	Trans-away	Trans-away_Ancares	Trans-away_Yellow	Yellow	Group3	6	1	1
Ancares	Orange	Trans-away	Trans-away_Ancares	Trans-away_Yellow	Yellow	Group3	5	1	1
Ancares	Orange	Trans-away	Trans-away_Ancares	Trans-away_Yellow	Yellow	Group3	14	1	1
Ancares	Orange	Trans-away	Trans-away_Ancares	Trans-away_Yellow	Yellow	Group3	2	1	1
Ancares	Orange	Trans-away	Trans-away_Ancares	Trans-away_Yellow	Yellow	Group3	1	1	1
Ancares	Orange	Trans-away	Trans-away_Ancares	Trans-away_Yellow	Yellow	Group3	0	0	1
Ancares	Orange	Trans-away	Trans-away_Ancares	Trans-away_Yellow	Yellow	Group3	20	1	1
Ancares	Orange	Trans-away	Trans-away_Ancares	Trans-away_Yellow	Yellow	Group3	0	0	1
Ancares	Orange	Trans-away	Trans-away_Ancares	Trans-away_Yellow	Yellow	Group3	3	1	1
Ancares	Orange	Trans-away	Trans-away_Ancares	Trans-away_Yellow	Yellow	Group3	1	1	1
Ancares	Orange	Trans-away	Trans-away_Ancares	Trans-away_Yellow	Yellow	Group3	1	1	1
Ancares	Orange	Trans-away	Trans-away_Ancares	Trans-away_Yellow	Yellow	Group4	3	1	1
Ancares	Orange	Trans-away	Trans-away_Ancares	Trans-away_Yellow	Yellow	Group4	0	0	1
Ancares	Orange	Trans-away	Trans-away_Ancares	Trans-away_Yellow	Yellow	Group4	0	0	1
Ancares	Orange	Trans-away	Trans-away_Ancares	Trans-away_Yellow	Yellow	Group4	2	1	1
Ancares	Orange	Trans-away	Trans-away_Ancares	Trans-away_Yellow	Yellow	Group4	2	1	1
Ancares	Orange	Trans-away	Trans-away_Ancares	Trans-away_Yellow	Yellow	Group4	6	1	1
Ancares	Orange	Trans-away	Trans-away_Ancares	Trans-away_Yellow	Yellow	Group4	0	0	1
Ancares	Orange	Trans-away	Trans-away_Ancares	Trans-away_Yellow	Yellow	Group4	3	1	1
Ancares	Orange	Trans-away	Trans-away_Ancares	Trans-away_Yellow	Yellow	Group4	6	1	1
Ancares	Orange	Trans-away	Trans-away_Ancares	Trans-away_Yellow	Yellow	Group4	3	1	1
Ancares	Orange	Trans-away	Trans-away_Ancares	Trans-away_Yellow	Yellow	Group4	0	0	1
Ancares	Orange	Trans-away	Trans-away_Ancares	Trans-away_Yellow	Yellow	Group4	3	1	1
Ancares	Orange	Trans-away	Trans-away_Ancares	Trans-away_Yellow	Yellow	Group4	1	1	1
Ancares	Orange	Trans-away	Trans-away_Ancares	Trans-away_Yellow	Yellow	Group4	5	1	1
Ancares	Orange	Trans-away	Trans-away_Ancares	Trans-away_Yellow	Yellow	Group4	2	1	1
Ancares	Orange	Trans-away	Trans-away_Ancares	Trans-away_Yellow	Yellow	Group4	3	1	1
Ancares	Orange	Trans-away	Trans-away_Ancares	Trans-away_Yellow	Yellow	Group5	0	0	0
Ancares	Orange	Trans-away	Trans-away_Ancares	Trans-away_Yellow	Yellow	Group5	0	0	0
Ancares	Orange	Trans-away	Trans-away_Ancares	Trans-away_Yellow	Yellow	Group5	0	0	0
Ancares	Orange	Trans-away	Trans-away_Ancares	Trans-away_Yellow	Yellow	Group5	0	0	0
Ancares	Orange	Trans-away	Trans-away_Ancares	Trans-away_Yellow	Yellow	Group5	0	0	0
Ancares	Orange	Trans-away	Trans-away_Ancares	Trans-away_Yellow	Yellow	Group5	0	0	0
Ancares	Orange	Trans-away	Trans-away_Ancares	Trans-away_Yellow	Yellow	Group5	0	0	0
Ancares	Orange	Trans-away	Trans-away_Ancares	Trans-away_Yellow	Yellow	Group5	0	0	0
Ancares	Orange	Trans-away	Trans-away_Ancares	Trans-away_Yellow	Yellow	Group5	0	0	0
Ancares	Orange	Trans-away	Trans-away_Ancares	Trans-away_Yellow	Yellow	Group5	0	0	0
Ancares	Orange	Trans-away	Trans-away_Ancares	Trans-away_Yellow	Yellow	Group5	0	0	0
Ancares	Orange	Trans-away	Trans-away_Ancares	Trans-away_Yellow	Yellow	Group5	0	0	0
Ancares	Orange	Trans-away	Trans-away_Ancares	Trans-away_Yellow	Yellow	Group5	1	1	0
Ancares	Orange	Trans-away	Trans-away_Ancares	Trans-away_Yellow	Yellow	Group5	0	0	0
Ancares	Orange	Trans-away	Trans-away_Ancares	Trans-away_Yellow	Yellow	Group5	0	0	0
Ancares	Orange	Trans-away	Trans-away_Ancares	Trans-away_Yellow	Yellow	Group5	0	0	0
Ancares	Orange	Trans-away	Trans-away_Ancares	Trans-away_Yellow	Yellow	Group6	0	0	0
Ancares	Orange	Trans-away	Trans-away_Ancares	Trans-away_Yellow	Yellow	Group6	0	0	0
Ancares	Orange	Trans-away	Trans-away_Ancares	Trans-away_Yellow	Yellow	Group6	0	0	0
Ancares	Orange	Trans-away	Trans-away_Ancares	Trans-away_Yellow	Yellow	Group6	0	0	0
Ancares	Orange	Trans-away	Trans-away_Ancares	Trans-away_Yellow	Yellow	Group6	0	0	0
Ancares	Orange	Trans-away	Trans-away_Ancares	Trans-away_Yellow	Yellow	Group6	0	0	0
Ancares	Orange	Trans-away	Trans-away_Ancares	Trans-away_Yellow	Yellow	Group6	0	0	0
Ancares	Orange	Trans-away	Trans-away_Ancares	Trans-away_Yellow	Yellow	Group6	0	0	0
Ancares	Orange	Trans-away	Trans-away_Ancares	Trans-away_Yellow	Yellow	Group6	0	0	0
Ancares	Orange	Trans-away	Trans-away_Ancares	Trans-away_Yellow	Yellow	Group6	0	0	0
Ancares	Orange	Trans-away	Trans-away_Ancares	Trans-away_Yellow	Yellow	Group6	0	0	0
Ancares	Orange	Trans-away	Trans-away_Ancares	Trans-away_Yellow	Yellow	Group6	0	0	0
Ancares	Orange	Trans-away	Trans-away_Ancares	Trans-away_Yellow	Yellow	Group6	0	0	0
Ancares	Orange	Trans-away	Trans-away_Ancares	Trans-away_Yellow	Yellow	Group6	0	0	0
Ancares	Orange	Trans-away	Trans-away_Ancares	Trans-away_Yellow	Yellow	Group6	0	0	0
Ancares	Orange	Trans-away	Trans-away_Ancares	Trans-away_Yellow	Yellow	Group6	0	0	0
Ancares	Orange	Trans-away	Trans-away_Ancares	Trans-away_Yellow	Yellow	Group7	33	1	1
Ancares	Orange	Trans-away	Trans-away_Ancares	Trans-away_Yellow	Yellow	Group7	6	1	1
Ancares	Orange	Trans-away	Trans-away_Ancares	Trans-away_Yellow	Yellow	Group7	13	1	1
Ancares	Orange	Trans-away	Trans-away_Ancares	Trans-away_Yellow	Yellow	Group7	0	0	1
Ancares	Orange	Trans-away	Trans-away_Ancares	Trans-away_Yellow	Yellow	Group7	19	1	1
Ancares	Orange	Trans-away	Trans-away_Ancares	Trans-away_Yellow	Yellow	Group7	10	1	1
Ancares	Orange	Trans-away	Trans-away_Ancares	Trans-away_Yellow	Yellow	Group7	33	1	1
Ancares	Orange	Trans-away	Trans-away_Ancares	Trans-away_Yellow	Yellow	Group7	32	1	1
Ancares	Orange	Trans-away	Trans-away_Ancares	Trans-away_Yellow	Yellow	Group7	0	0	1
Ancares	Orange	Trans-away	Trans-away_Ancares	Trans-away_Yellow	Yellow	Group7	0	0	1
Ancares	Orange	Trans-away	Trans-away_Ancares	Trans-away_Yellow	Yellow	Group7	0	0	1
Ancares	Orange	Trans-away	Trans-away_Ancares	Trans-away_Yellow	Yellow	Group7	0	0	1
Ancares	Orange	Trans-away	Trans-away_Ancares	Trans-away_Yellow	Yellow	Group7	0	0	1
Ancares	Orange	Trans-away	Trans-away_Ancares	Trans-away_Yellow	Yellow	Group7	0	0	1
Ancares	Orange	Trans-away	Trans-away_Ancares	Trans-away_Yellow	Yellow	Group7	3	1	1
Ancares	Orange	Trans-away	Trans-away_Ancares	Trans-away_Yellow	Yellow	Group7	0	0	1
Ancares	Orange	Trans-away	Trans-away_Ancares	Trans-away_Yellow	Yellow	Group8	0	0	0
Ancares	Orange	Trans-away	Trans-away_Ancares	Trans-away_Yellow	Yellow	Group8	0	0	0
Ancares	Orange	Trans-away	Trans-away_Ancares	Trans-away_Yellow	Yellow	Group8	0	0	0
Ancares	Orange	Trans-away	Trans-away_Ancares	Trans-away_Yellow	Yellow	Group8	0	0	0
Ancares	Orange	Trans-away	Trans-away_Ancares	Trans-away_Yellow	Yellow	Group8	0	0	0
Ancares	Orange	Trans-away	Trans-away_Ancares	Trans-away_Yellow	Yellow	Group8	0	0	0
Ancares	Orange	Trans-away	Trans-away_Ancares	Trans-away_Yellow	Yellow	Group8	0	0	0
Ancares	Orange	Trans-away	Trans-away_Ancares	Trans-away_Yellow	Yellow	Group8	0	0	0
Ancares	Orange	Trans-away	Trans-away_Ancares	Trans-away_Yellow	Yellow	Group8	0	0	0
Ancares	Orange	Trans-away	Trans-away_Ancares	Trans-away_Yellow	Yellow	Group8	0	0	0
Ancares	Orange	Trans-away	Trans-away_Ancares	Trans-away_Yellow	Yellow	Group8	0	0	0
Ancares	Orange	Trans-away	Trans-away_Ancares	Trans-away_Yellow	Yellow	Group8	0	0	0
Ancares	Orange	Trans-away	Trans-away_Ancares	Trans-away_Yellow	Yellow	Group8	0	0	0
Ancares	Orange	Trans-away	Trans-away_Ancares	Trans-away_Yellow	Yellow	Group8	0	0	0
Ancares	Orange	Trans-away	Trans-away_Ancares	Trans-away_Yellow	Yellow	Group8	0	0	0
Ancares	Orange	Trans-away	Trans-away_Ancares	Trans-away_Yellow	Yellow	Group8	0	0	0
Pontón	Yellow	Trans-away	Trans-away_Pontón	Trans-away_Orange	Orange	Group1	31	1	1
Pontón	Yellow	Trans-away	Trans-away_Pontón	Trans-away_Orange	Orange	Group1	27	1	1
Pontón	Yellow	Trans-away	Trans-away_Pontón	Trans-away_Orange	Orange	Group1	58	1	1
Pontón	Yellow	Trans-away	Trans-away_Pontón	Trans-away_Orange	Orange	Group1	26	1	1
Pontón	Yellow	Trans-away	Trans-away_Pontón	Trans-away_Orange	Orange	Group1	17	1	1
Pontón	Yellow	Trans-away	Trans-away_Pontón	Trans-away_Orange	Orange	Group1	26	1	1
Pontón	Yellow	Trans-away	Trans-away_Pontón	Trans-away_Orange	Orange	Group1	0	0	1
Pontón	Yellow	Trans-away	Trans-away_Pontón	Trans-away_Orange	Orange	Group1	0	0	1
Pontón	Yellow	Trans-away	Trans-away_Pontón	Trans-away_Orange	Orange	Group1	0	0	1
Pontón	Yellow	Trans-away	Trans-away_Pontón	Trans-away_Orange	Orange	Group1	23	1	1
Pontón	Yellow	Trans-away	Trans-away_Pontón	Trans-away_Orange	Orange	Group1	34	1	1
Pontón	Yellow	Trans-away	Trans-away_Pontón	Trans-away_Orange	Orange	Group1	10	1	1
Pontón	Yellow	Trans-away	Trans-away_Pontón	Trans-away_Orange	Orange	Group1	37	1	1
Pontón	Yellow	Trans-away	Trans-away_Pontón	Trans-away_Orange	Orange	Group1	47	1	1
Pontón	Yellow	Trans-away	Trans-away_Pontón	Trans-away_Orange	Orange	Group1	29	1	1
Pontón	Yellow	Trans-away	Trans-away_Pontón	Trans-away_Orange	Orange	Group1	#NULL!	1	1
Pontón	Yellow	Trans-away	Trans-away_Pontón	Trans-away_Orange	Orange	Group2	0	0	0
Pontón	Yellow	Trans-away	Trans-away_Pontón	Trans-away_Orange	Orange	Group2	6	1	0
Pontón	Yellow	Trans-away	Trans-away_Pontón	Trans-away_Orange	Orange	Group2	6	1	0
Pontón	Yellow	Trans-away	Trans-away_Pontón	Trans-away_Orange	Orange	Group2	0	0	0
Pontón	Yellow	Trans-away	Trans-away_Pontón	Trans-away_Orange	Orange	Group2	1	1	0
Pontón	Yellow	Trans-away	Trans-away_Pontón	Trans-away_Orange	Orange	Group2	0	0	0
Pontón	Yellow	Trans-away	Trans-away_Pontón	Trans-away_Orange	Orange	Group2	0	0	0
Pontón	Yellow	Trans-away	Trans-away_Pontón	Trans-away_Orange	Orange	Group2	0	0	0
Pontón	Yellow	Trans-away	Trans-away_Pontón	Trans-away_Orange	Orange	Group2	0	0	0
Pontón	Yellow	Trans-away	Trans-away_Pontón	Trans-away_Orange	Orange	Group2	0	0	0
Pontón	Yellow	Trans-away	Trans-away_Pontón	Trans-away_Orange	Orange	Group2	0	0	0
Pontón	Yellow	Trans-away	Trans-away_Pontón	Trans-away_Orange	Orange	Group2	0	0	0
Pontón	Yellow	Trans-away	Trans-away_Pontón	Trans-away_Orange	Orange	Group2	0	0	0
Pontón	Yellow	Trans-away	Trans-away_Pontón	Trans-away_Orange	Orange	Group2	0	0	0
Pontón	Yellow	Trans-away	Trans-away_Pontón	Trans-away_Orange	Orange	Group2	0	0	0
Pontón	Yellow	Trans-away	Trans-away_Pontón	Trans-away_Orange	Orange	Group2	13	1	0
Pontón	Yellow	Trans-away	Trans-away_Pontón	Trans-away_Orange	Orange	Group3	14	1	1
Pontón	Yellow	Trans-away	Trans-away_Pontón	Trans-away_Orange	Orange	Group3	0	0	1
Pontón	Yellow	Trans-away	Trans-away_Pontón	Trans-away_Orange	Orange	Group3	14	1	1
Pontón	Yellow	Trans-away	Trans-away_Pontón	Trans-away_Orange	Orange	Group3	14	1	1
Pontón	Yellow	Trans-away	Trans-away_Pontón	Trans-away_Orange	Orange	Group3	10	1	1
Pontón	Yellow	Trans-away	Trans-away_Pontón	Trans-away_Orange	Orange	Group3	12	1	1
Pontón	Yellow	Trans-away	Trans-away_Pontón	Trans-away_Orange	Orange	Group3	0	0	1
Pontón	Yellow	Trans-away	Trans-away_Pontón	Trans-away_Orange	Orange	Group3	0	0	1
Pontón	Yellow	Trans-away	Trans-away_Pontón	Trans-away_Orange	Orange	Group3	0	0	1
Pontón	Yellow	Trans-away	Trans-away_Pontón	Trans-away_Orange	Orange	Group3	3	1	1
Pontón	Yellow	Trans-away	Trans-away_Pontón	Trans-away_Orange	Orange	Group3	10	1	1
Pontón	Yellow	Trans-away	Trans-away_Pontón	Trans-away_Orange	Orange	Group3	8	1	1
Pontón	Yellow	Trans-away	Trans-away_Pontón	Trans-away_Orange	Orange	Group3	9	1	1
Pontón	Yellow	Trans-away	Trans-away_Pontón	Trans-away_Orange	Orange	Group3	17	1	1
Pontón	Yellow	Trans-away	Trans-away_Pontón	Trans-away_Orange	Orange	Group3	8	1	1
Pontón	Yellow	Trans-away	Trans-away_Pontón	Trans-away_Orange	Orange	Group3	119	1	1
Pontón	Yellow	Trans-away	Trans-away_Pontón	Trans-away_Orange	Orange	Group4	0	0	1
Pontón	Yellow	Trans-away	Trans-away_Pontón	Trans-away_Orange	Orange	Group4	2	1	1
Pontón	Yellow	Trans-away	Trans-away_Pontón	Trans-away_Orange	Orange	Group4	2	1	1
Pontón	Yellow	Trans-away	Trans-away_Pontón	Trans-away_Orange	Orange	Group4	0	0	1
Pontón	Yellow	Trans-away	Trans-away_Pontón	Trans-away_Orange	Orange	Group4	0	0	1
Pontón	Yellow	Trans-away	Trans-away_Pontón	Trans-away_Orange	Orange	Group4	0	0	1
Pontón	Yellow	Trans-away	Trans-away_Pontón	Trans-away_Orange	Orange	Group4	0	0	1
Pontón	Yellow	Trans-away	Trans-away_Pontón	Trans-away_Orange	Orange	Group4	0	0	1
Pontón	Yellow	Trans-away	Trans-away_Pontón	Trans-away_Orange	Orange	Group4	0	0	1
Pontón	Yellow	Trans-away	Trans-away_Pontón	Trans-away_Orange	Orange	Group4	9	1	1
Pontón	Yellow	Trans-away	Trans-away_Pontón	Trans-away_Orange	Orange	Group4	0	0	1
Pontón	Yellow	Trans-away	Trans-away_Pontón	Trans-away_Orange	Orange	Group4	0	0	1
Pontón	Yellow	Trans-away	Trans-away_Pontón	Trans-away_Orange	Orange	Group4	6	1	1
Pontón	Yellow	Trans-away	Trans-away_Pontón	Trans-away_Orange	Orange	Group4	6	1	1
Pontón	Yellow	Trans-away	Trans-away_Pontón	Trans-away_Orange	Orange	Group4	0	0	1
Pontón	Yellow	Trans-away	Trans-away_Pontón	Trans-away_Orange	Orange	Group4	25	1	1
Pontón	Yellow	Trans-away	Trans-away_Pontón	Trans-away_Orange	Orange	Group5	0	0	0
Pontón	Yellow	Trans-away	Trans-away_Pontón	Trans-away_Orange	Orange	Group5	0	0	0
Pontón	Yellow	Trans-away	Trans-away_Pontón	Trans-away_Orange	Orange	Group5	0	0	0
Pontón	Yellow	Trans-away	Trans-away_Pontón	Trans-away_Orange	Orange	Group5	0	0	0
Pontón	Yellow	Trans-away	Trans-away_Pontón	Trans-away_Orange	Orange	Group5	0	0	0
Pontón	Yellow	Trans-away	Trans-away_Pontón	Trans-away_Orange	Orange	Group5	0	0	0
Pontón	Yellow	Trans-away	Trans-away_Pontón	Trans-away_Orange	Orange	Group5	0	0	0
Pontón	Yellow	Trans-away	Trans-away_Pontón	Trans-away_Orange	Orange	Group5	0	0	0
Pontón	Yellow	Trans-away	Trans-away_Pontón	Trans-away_Orange	Orange	Group5	0	0	0
Pontón	Yellow	Trans-away	Trans-away_Pontón	Trans-away_Orange	Orange	Group5	0	0	0
Pontón	Yellow	Trans-away	Trans-away_Pontón	Trans-away_Orange	Orange	Group5	0	0	0
Pontón	Yellow	Trans-away	Trans-away_Pontón	Trans-away_Orange	Orange	Group5	0	0	0
Pontón	Yellow	Trans-away	Trans-away_Pontón	Trans-away_Orange	Orange	Group5	0	0	0
Pontón	Yellow	Trans-away	Trans-away_Pontón	Trans-away_Orange	Orange	Group5	0	0	0
Pontón	Yellow	Trans-away	Trans-away_Pontón	Trans-away_Orange	Orange	Group5	0	0	0
Pontón	Yellow	Trans-away	Trans-away_Pontón	Trans-away_Orange	Orange	Group5	0	0	0
Pontón	Yellow	Trans-away	Trans-away_Pontón	Trans-away_Orange	Orange	Group6	0	0	0
Pontón	Yellow	Trans-away	Trans-away_Pontón	Trans-away_Orange	Orange	Group6	0	0	0
Pontón	Yellow	Trans-away	Trans-away_Pontón	Trans-away_Orange	Orange	Group6	0	0	0
Pontón	Yellow	Trans-away	Trans-away_Pontón	Trans-away_Orange	Orange	Group6	0	0	0
Pontón	Yellow	Trans-away	Trans-away_Pontón	Trans-away_Orange	Orange	Group6	0	0	0
Pontón	Yellow	Trans-away	Trans-away_Pontón	Trans-away_Orange	Orange	Group6	0	0	0
Pontón	Yellow	Trans-away	Trans-away_Pontón	Trans-away_Orange	Orange	Group6	0	0	0
Pontón	Yellow	Trans-away	Trans-away_Pontón	Trans-away_Orange	Orange	Group6	0	0	0
Pontón	Yellow	Trans-away	Trans-away_Pontón	Trans-away_Orange	Orange	Group6	0	0	0
Pontón	Yellow	Trans-away	Trans-away_Pontón	Trans-away_Orange	Orange	Group6	0	0	0
Pontón	Yellow	Trans-away	Trans-away_Pontón	Trans-away_Orange	Orange	Group6	0	0	0
Pontón	Yellow	Trans-away	Trans-away_Pontón	Trans-away_Orange	Orange	Group6	0	0	0
Pontón	Yellow	Trans-away	Trans-away_Pontón	Trans-away_Orange	Orange	Group6	0	0	0
Pontón	Yellow	Trans-away	Trans-away_Pontón	Trans-away_Orange	Orange	Group6	0	0	0
Pontón	Yellow	Trans-away	Trans-away_Pontón	Trans-away_Orange	Orange	Group6	0	0	0
Pontón	Yellow	Trans-away	Trans-away_Pontón	Trans-away_Orange	Orange	Group6	0	0	0
Pontón	Yellow	Trans-away	Trans-away_Pontón	Trans-away_Orange	Orange	Group7	0	0	1
Pontón	Yellow	Trans-away	Trans-away_Pontón	Trans-away_Orange	Orange	Group7	0	0	1
Pontón	Yellow	Trans-away	Trans-away_Pontón	Trans-away_Orange	Orange	Group7	0	0	1
Pontón	Yellow	Trans-away	Trans-away_Pontón	Trans-away_Orange	Orange	Group7	0	0	1
Pontón	Yellow	Trans-away	Trans-away_Pontón	Trans-away_Orange	Orange	Group7	0	0	1
Pontón	Yellow	Trans-away	Trans-away_Pontón	Trans-away_Orange	Orange	Group7	0	0	1
Pontón	Yellow	Trans-away	Trans-away_Pontón	Trans-away_Orange	Orange	Group7	0	0	1
Pontón	Yellow	Trans-away	Trans-away_Pontón	Trans-away_Orange	Orange	Group7	0	0	1
Pontón	Yellow	Trans-away	Trans-away_Pontón	Trans-away_Orange	Orange	Group7	0	0	1
Pontón	Yellow	Trans-away	Trans-away_Pontón	Trans-away_Orange	Orange	Group7	0	0	1
Pontón	Yellow	Trans-away	Trans-away_Pontón	Trans-away_Orange	Orange	Group7	0	0	1
Pontón	Yellow	Trans-away	Trans-away_Pontón	Trans-away_Orange	Orange	Group7	0	0	1
Pontón	Yellow	Trans-away	Trans-away_Pontón	Trans-away_Orange	Orange	Group7	0	0	1
Pontón	Yellow	Trans-away	Trans-away_Pontón	Trans-away_Orange	Orange	Group7	0	0	1
Pontón	Yellow	Trans-away	Trans-away_Pontón	Trans-away_Orange	Orange	Group7	0	0	1
Pontón	Yellow	Trans-away	Trans-away_Pontón	Trans-away_Orange	Orange	Group7	0	0	1
Pontón	Yellow	Trans-away	Trans-away_Pontón	Trans-away_Orange	Orange	Group8	0	0	0
Pontón	Yellow	Trans-away	Trans-away_Pontón	Trans-away_Orange	Orange	Group8	0	0	0
Pontón	Yellow	Trans-away	Trans-away_Pontón	Trans-away_Orange	Orange	Group8	0	0	0
Pontón	Yellow	Trans-away	Trans-away_Pontón	Trans-away_Orange	Orange	Group8	0	0	0
Pontón	Yellow	Trans-away	Trans-away_Pontón	Trans-away_Orange	Orange	Group8	0	0	0
Pontón	Yellow	Trans-away	Trans-away_Pontón	Trans-away_Orange	Orange	Group8	0	0	0
Pontón	Yellow	Trans-away	Trans-away_Pontón	Trans-away_Orange	Orange	Group8	0	0	0
Pontón	Yellow	Trans-away	Trans-away_Pontón	Trans-away_Orange	Orange	Group8	0	0	0
Pontón	Yellow	Trans-away	Trans-away_Pontón	Trans-away_Orange	Orange	Group8	0	0	0
Pontón	Yellow	Trans-away	Trans-away_Pontón	Trans-away_Orange	Orange	Group8	0	0	0
Pontón	Yellow	Trans-away	Trans-away_Pontón	Trans-away_Orange	Orange	Group8	0	0	0
Pontón	Yellow	Trans-away	Trans-away_Pontón	Trans-away_Orange	Orange	Group8	3	1	0
Pontón	Yellow	Trans-away	Trans-away_Pontón	Trans-away_Orange	Orange	Group8	31	1	0
Pontón	Yellow	Trans-away	Trans-away_Pontón	Trans-away_Orange	Orange	Group8	34	1	0
Pontón	Yellow	Trans-away	Trans-away_Pontón	Trans-away_Orange	Orange	Group8	4	1	0
Pontón	Yellow	Trans-away	Trans-away_Pontón	Trans-away_Orange	Orange	Group8	72	1	0
Ancares	Orange	Trans-home	Trans-home_Ancares	Trans-home_Orange	Orange	Group1	6	1	1
Ancares	Orange	Trans-home	Trans-home_Ancares	Trans-home_Orange	Orange	Group1	0	0	1
Ancares	Orange	Trans-home	Trans-home_Ancares	Trans-home_Orange	Orange	Group1	4	1	1
Ancares	Orange	Trans-home	Trans-home_Ancares	Trans-home_Orange	Orange	Group1	11	1	1
Ancares	Orange	Trans-home	Trans-home_Ancares	Trans-home_Orange	Orange	Group1	0	0	1
Ancares	Orange	Trans-home	Trans-home_Ancares	Trans-home_Orange	Orange	Group1	0	0	1
Ancares	Orange	Trans-home	Trans-home_Ancares	Trans-home_Orange	Orange	Group1	0	0	1
Ancares	Orange	Trans-home	Trans-home_Ancares	Trans-home_Orange	Orange	Group1	0	0	1
Ancares	Orange	Trans-home	Trans-home_Ancares	Trans-home_Orange	Orange	Group1	0	0	1
Ancares	Orange	Trans-home	Trans-home_Ancares	Trans-home_Orange	Orange	Group1	0	0	1
Ancares	Orange	Trans-home	Trans-home_Ancares	Trans-home_Orange	Orange	Group1	0	0	1
Ancares	Orange	Trans-home	Trans-home_Ancares	Trans-home_Orange	Orange	Group1	0	0	1
Ancares	Orange	Trans-home	Trans-home_Ancares	Trans-home_Orange	Orange	Group1	1	1	1
Ancares	Orange	Trans-home	Trans-home_Ancares	Trans-home_Orange	Orange	Group1	0	0	1
Ancares	Orange	Trans-home	Trans-home_Ancares	Trans-home_Orange	Orange	Group1	0	0	1
Ancares	Orange	Trans-home	Trans-home_Ancares	Trans-home_Orange	Orange	Group1	0	0	1
Ancares	Orange	Trans-home	Trans-home_Ancares	Trans-home_Orange	Orange	Group2	4	1	0
Ancares	Orange	Trans-home	Trans-home_Ancares	Trans-home_Orange	Orange	Group2	0	0	0
Ancares	Orange	Trans-home	Trans-home_Ancares	Trans-home_Orange	Orange	Group2	0	0	0
Ancares	Orange	Trans-home	Trans-home_Ancares	Trans-home_Orange	Orange	Group2	0	0	0
Ancares	Orange	Trans-home	Trans-home_Ancares	Trans-home_Orange	Orange	Group2	1	1	0
Ancares	Orange	Trans-home	Trans-home_Ancares	Trans-home_Orange	Orange	Group2	0	0	0
Ancares	Orange	Trans-home	Trans-home_Ancares	Trans-home_Orange	Orange	Group2	0	0	0
Ancares	Orange	Trans-home	Trans-home_Ancares	Trans-home_Orange	Orange	Group2	0	0	0
Ancares	Orange	Trans-home	Trans-home_Ancares	Trans-home_Orange	Orange	Group2	0	0	0
Ancares	Orange	Trans-home	Trans-home_Ancares	Trans-home_Orange	Orange	Group2	0	0	0
Ancares	Orange	Trans-home	Trans-home_Ancares	Trans-home_Orange	Orange	Group2	0	0	0
Ancares	Orange	Trans-home	Trans-home_Ancares	Trans-home_Orange	Orange	Group2	0	0	0
Ancares	Orange	Trans-home	Trans-home_Ancares	Trans-home_Orange	Orange	Group2	7	1	0
Ancares	Orange	Trans-home	Trans-home_Ancares	Trans-home_Orange	Orange	Group2	0	0	0
Ancares	Orange	Trans-home	Trans-home_Ancares	Trans-home_Orange	Orange	Group2	0	0	0
Ancares	Orange	Trans-home	Trans-home_Ancares	Trans-home_Orange	Orange	Group2	0	0	0
Ancares	Orange	Trans-home	Trans-home_Ancares	Trans-home_Orange	Orange	Group3	5	1	1
Ancares	Orange	Trans-home	Trans-home_Ancares	Trans-home_Orange	Orange	Group3	0	0	1
Ancares	Orange	Trans-home	Trans-home_Ancares	Trans-home_Orange	Orange	Group3	1	1	1
Ancares	Orange	Trans-home	Trans-home_Ancares	Trans-home_Orange	Orange	Group3	39	1	1
Ancares	Orange	Trans-home	Trans-home_Ancares	Trans-home_Orange	Orange	Group3	54	1	1
Ancares	Orange	Trans-home	Trans-home_Ancares	Trans-home_Orange	Orange	Group3	2	1	1
Ancares	Orange	Trans-home	Trans-home_Ancares	Trans-home_Orange	Orange	Group3	14	1	1
Ancares	Orange	Trans-home	Trans-home_Ancares	Trans-home_Orange	Orange	Group3	0	0	1
Ancares	Orange	Trans-home	Trans-home_Ancares	Trans-home_Orange	Orange	Group3	31	1	1
Ancares	Orange	Trans-home	Trans-home_Ancares	Trans-home_Orange	Orange	Group3	0	0	1
Ancares	Orange	Trans-home	Trans-home_Ancares	Trans-home_Orange	Orange	Group3	8	1	1
Ancares	Orange	Trans-home	Trans-home_Ancares	Trans-home_Orange	Orange	Group3	5	1	1
Ancares	Orange	Trans-home	Trans-home_Ancares	Trans-home_Orange	Orange	Group3	9	1	1
Ancares	Orange	Trans-home	Trans-home_Ancares	Trans-home_Orange	Orange	Group3	0	0	1
Ancares	Orange	Trans-home	Trans-home_Ancares	Trans-home_Orange	Orange	Group3	42	1	1
Ancares	Orange	Trans-home	Trans-home_Ancares	Trans-home_Orange	Orange	Group3	27	1	1
Ancares	Orange	Trans-home	Trans-home_Ancares	Trans-home_Orange	Orange	Group4	2	1	1
Ancares	Orange	Trans-home	Trans-home_Ancares	Trans-home_Orange	Orange	Group4	0	0	1
Ancares	Orange	Trans-home	Trans-home_Ancares	Trans-home_Orange	Orange	Group4	10	1	1
Ancares	Orange	Trans-home	Trans-home_Ancares	Trans-home_Orange	Orange	Group4	2	1	1
Ancares	Orange	Trans-home	Trans-home_Ancares	Trans-home_Orange	Orange	Group4	0	0	1
Ancares	Orange	Trans-home	Trans-home_Ancares	Trans-home_Orange	Orange	Group4	0	0	1
Ancares	Orange	Trans-home	Trans-home_Ancares	Trans-home_Orange	Orange	Group4	0	0	1
Ancares	Orange	Trans-home	Trans-home_Ancares	Trans-home_Orange	Orange	Group4	3	1	1
Ancares	Orange	Trans-home	Trans-home_Ancares	Trans-home_Orange	Orange	Group4	4	1	1
Ancares	Orange	Trans-home	Trans-home_Ancares	Trans-home_Orange	Orange	Group4	0	0	1
Ancares	Orange	Trans-home	Trans-home_Ancares	Trans-home_Orange	Orange	Group4	8	1	1
Ancares	Orange	Trans-home	Trans-home_Ancares	Trans-home_Orange	Orange	Group4	5	1	1
Ancares	Orange	Trans-home	Trans-home_Ancares	Trans-home_Orange	Orange	Group4	23	1	1
Ancares	Orange	Trans-home	Trans-home_Ancares	Trans-home_Orange	Orange	Group4	0	0	1
Ancares	Orange	Trans-home	Trans-home_Ancares	Trans-home_Orange	Orange	Group4	3	1	1
Ancares	Orange	Trans-home	Trans-home_Ancares	Trans-home_Orange	Orange	Group4	0	0	1
Ancares	Orange	Trans-home	Trans-home_Ancares	Trans-home_Orange	Orange	Group5	0	0	0
Ancares	Orange	Trans-home	Trans-home_Ancares	Trans-home_Orange	Orange	Group5	0	0	0
Ancares	Orange	Trans-home	Trans-home_Ancares	Trans-home_Orange	Orange	Group5	0	0	0
Ancares	Orange	Trans-home	Trans-home_Ancares	Trans-home_Orange	Orange	Group5	0	0	0
Ancares	Orange	Trans-home	Trans-home_Ancares	Trans-home_Orange	Orange	Group5	0	0	0
Ancares	Orange	Trans-home	Trans-home_Ancares	Trans-home_Orange	Orange	Group5	0	0	0
Ancares	Orange	Trans-home	Trans-home_Ancares	Trans-home_Orange	Orange	Group5	0	0	0
Ancares	Orange	Trans-home	Trans-home_Ancares	Trans-home_Orange	Orange	Group5	0	0	0
Ancares	Orange	Trans-home	Trans-home_Ancares	Trans-home_Orange	Orange	Group5	11	1	0
Ancares	Orange	Trans-home	Trans-home_Ancares	Trans-home_Orange	Orange	Group5	0	0	0
Ancares	Orange	Trans-home	Trans-home_Ancares	Trans-home_Orange	Orange	Group5	0	0	0
Ancares	Orange	Trans-home	Trans-home_Ancares	Trans-home_Orange	Orange	Group5	0	0	0
Ancares	Orange	Trans-home	Trans-home_Ancares	Trans-home_Orange	Orange	Group5	3	1	0
Ancares	Orange	Trans-home	Trans-home_Ancares	Trans-home_Orange	Orange	Group5	0	0	0
Ancares	Orange	Trans-home	Trans-home_Ancares	Trans-home_Orange	Orange	Group5	2	1	0
Ancares	Orange	Trans-home	Trans-home_Ancares	Trans-home_Orange	Orange	Group5	0	0	0
Ancares	Orange	Trans-home	Trans-home_Ancares	Trans-home_Orange	Orange	Group6	0	0	0
Ancares	Orange	Trans-home	Trans-home_Ancares	Trans-home_Orange	Orange	Group6	0	0	0
Ancares	Orange	Trans-home	Trans-home_Ancares	Trans-home_Orange	Orange	Group6	0	0	0
Ancares	Orange	Trans-home	Trans-home_Ancares	Trans-home_Orange	Orange	Group6	0	0	0
Ancares	Orange	Trans-home	Trans-home_Ancares	Trans-home_Orange	Orange	Group6	0	0	0
Ancares	Orange	Trans-home	Trans-home_Ancares	Trans-home_Orange	Orange	Group6	0	0	0
Ancares	Orange	Trans-home	Trans-home_Ancares	Trans-home_Orange	Orange	Group6	0	0	0
Ancares	Orange	Trans-home	Trans-home_Ancares	Trans-home_Orange	Orange	Group6	0	0	0
Ancares	Orange	Trans-home	Trans-home_Ancares	Trans-home_Orange	Orange	Group6	0	0	0
Ancares	Orange	Trans-home	Trans-home_Ancares	Trans-home_Orange	Orange	Group6	0	0	0
Ancares	Orange	Trans-home	Trans-home_Ancares	Trans-home_Orange	Orange	Group6	0	0	0
Ancares	Orange	Trans-home	Trans-home_Ancares	Trans-home_Orange	Orange	Group6	0	0	0
Ancares	Orange	Trans-home	Trans-home_Ancares	Trans-home_Orange	Orange	Group6	0	0	0
Ancares	Orange	Trans-home	Trans-home_Ancares	Trans-home_Orange	Orange	Group6	0	0	0
Ancares	Orange	Trans-home	Trans-home_Ancares	Trans-home_Orange	Orange	Group6	0	0	0
Ancares	Orange	Trans-home	Trans-home_Ancares	Trans-home_Orange	Orange	Group6	0	0	0
Ancares	Orange	Trans-home	Trans-home_Ancares	Trans-home_Orange	Orange	Group7	16	1	1
Ancares	Orange	Trans-home	Trans-home_Ancares	Trans-home_Orange	Orange	Group7	0	0	1
Ancares	Orange	Trans-home	Trans-home_Ancares	Trans-home_Orange	Orange	Group7	2	1	1
Ancares	Orange	Trans-home	Trans-home_Ancares	Trans-home_Orange	Orange	Group7	0	0	1
Ancares	Orange	Trans-home	Trans-home_Ancares	Trans-home_Orange	Orange	Group7	27	1	1
Ancares	Orange	Trans-home	Trans-home_Ancares	Trans-home_Orange	Orange	Group7	2	1	1
Ancares	Orange	Trans-home	Trans-home_Ancares	Trans-home_Orange	Orange	Group7	1	1	1
Ancares	Orange	Trans-home	Trans-home_Ancares	Trans-home_Orange	Orange	Group7	0	0	1
Ancares	Orange	Trans-home	Trans-home_Ancares	Trans-home_Orange	Orange	Group7	4	1	1
Ancares	Orange	Trans-home	Trans-home_Ancares	Trans-home_Orange	Orange	Group7	0	0	1
Ancares	Orange	Trans-home	Trans-home_Ancares	Trans-home_Orange	Orange	Group7	4	1	1
Ancares	Orange	Trans-home	Trans-home_Ancares	Trans-home_Orange	Orange	Group7	4	1	1
Ancares	Orange	Trans-home	Trans-home_Ancares	Trans-home_Orange	Orange	Group7	15	1	1
Ancares	Orange	Trans-home	Trans-home_Ancares	Trans-home_Orange	Orange	Group7	0	0	1
Ancares	Orange	Trans-home	Trans-home_Ancares	Trans-home_Orange	Orange	Group7	0	0	1
Ancares	Orange	Trans-home	Trans-home_Ancares	Trans-home_Orange	Orange	Group7	0	0	1
Ancares	Orange	Trans-home	Trans-home_Ancares	Trans-home_Orange	Orange	Group8	0	0	0
Ancares	Orange	Trans-home	Trans-home_Ancares	Trans-home_Orange	Orange	Group8	0	0	0
Ancares	Orange	Trans-home	Trans-home_Ancares	Trans-home_Orange	Orange	Group8	0	0	0
Ancares	Orange	Trans-home	Trans-home_Ancares	Trans-home_Orange	Orange	Group8	0	0	0
Ancares	Orange	Trans-home	Trans-home_Ancares	Trans-home_Orange	Orange	Group8	0	0	0
Ancares	Orange	Trans-home	Trans-home_Ancares	Trans-home_Orange	Orange	Group8	0	0	0
Ancares	Orange	Trans-home	Trans-home_Ancares	Trans-home_Orange	Orange	Group8	0	0	0
Ancares	Orange	Trans-home	Trans-home_Ancares	Trans-home_Orange	Orange	Group8	0	0	0
Ancares	Orange	Trans-home	Trans-home_Ancares	Trans-home_Orange	Orange	Group8	0	0	0
Ancares	Orange	Trans-home	Trans-home_Ancares	Trans-home_Orange	Orange	Group8	0	0	0
Ancares	Orange	Trans-home	Trans-home_Ancares	Trans-home_Orange	Orange	Group8	0	0	0
Ancares	Orange	Trans-home	Trans-home_Ancares	Trans-home_Orange	Orange	Group8	0	0	0
Ancares	Orange	Trans-home	Trans-home_Ancares	Trans-home_Orange	Orange	Group8	0	0	0
Ancares	Orange	Trans-home	Trans-home_Ancares	Trans-home_Orange	Orange	Group8	0	0	0
Ancares	Orange	Trans-home	Trans-home_Ancares	Trans-home_Orange	Orange	Group8	0	0	0
Ancares	Orange	Trans-home	Trans-home_Ancares	Trans-home_Orange	Orange	Group8	0	0	0
Pontón	Yellow	Trans-home	Trans-home_Pontón	Trans-home_Yellow	Yellow	Group1	14	1	1
Pontón	Yellow	Trans-home	Trans-home_Pontón	Trans-home_Yellow	Yellow	Group1	30	1	1
Pontón	Yellow	Trans-home	Trans-home_Pontón	Trans-home_Yellow	Yellow	Group1	16	1	1
Pontón	Yellow	Trans-home	Trans-home_Pontón	Trans-home_Yellow	Yellow	Group1	24	1	1
Pontón	Yellow	Trans-home	Trans-home_Pontón	Trans-home_Yellow	Yellow	Group1	0	0	1
Pontón	Yellow	Trans-home	Trans-home_Pontón	Trans-home_Yellow	Yellow	Group1	14	1	1
Pontón	Yellow	Trans-home	Trans-home_Pontón	Trans-home_Yellow	Yellow	Group1	18	1	1
Pontón	Yellow	Trans-home	Trans-home_Pontón	Trans-home_Yellow	Yellow	Group1	32	1	1
Pontón	Yellow	Trans-home	Trans-home_Pontón	Trans-home_Yellow	Yellow	Group1	9	1	1
Pontón	Yellow	Trans-home	Trans-home_Pontón	Trans-home_Yellow	Yellow	Group1	10	1	1
Pontón	Yellow	Trans-home	Trans-home_Pontón	Trans-home_Yellow	Yellow	Group1	3	1	1
Pontón	Yellow	Trans-home	Trans-home_Pontón	Trans-home_Yellow	Yellow	Group1	10	1	1
Pontón	Yellow	Trans-home	Trans-home_Pontón	Trans-home_Yellow	Yellow	Group1	3	1	1
Pontón	Yellow	Trans-home	Trans-home_Pontón	Trans-home_Yellow	Yellow	Group1	13	1	1
Pontón	Yellow	Trans-home	Trans-home_Pontón	Trans-home_Yellow	Yellow	Group1	12	1	1
Pontón	Yellow	Trans-home	Trans-home_Pontón	Trans-home_Yellow	Yellow	Group1	11	1	1
Pontón	Yellow	Trans-home	Trans-home_Pontón	Trans-home_Yellow	Yellow	Group2	0	0	0
Pontón	Yellow	Trans-home	Trans-home_Pontón	Trans-home_Yellow	Yellow	Group2	0	0	0
Pontón	Yellow	Trans-home	Trans-home_Pontón	Trans-home_Yellow	Yellow	Group2	9	1	0
Pontón	Yellow	Trans-home	Trans-home_Pontón	Trans-home_Yellow	Yellow	Group2	0	0	0
Pontón	Yellow	Trans-home	Trans-home_Pontón	Trans-home_Yellow	Yellow	Group2	0	0	0
Pontón	Yellow	Trans-home	Trans-home_Pontón	Trans-home_Yellow	Yellow	Group2	0	0	0
Pontón	Yellow	Trans-home	Trans-home_Pontón	Trans-home_Yellow	Yellow	Group2	0	0	0
Pontón	Yellow	Trans-home	Trans-home_Pontón	Trans-home_Yellow	Yellow	Group2	0	0	0
Pontón	Yellow	Trans-home	Trans-home_Pontón	Trans-home_Yellow	Yellow	Group2	0	0	0
Pontón	Yellow	Trans-home	Trans-home_Pontón	Trans-home_Yellow	Yellow	Group2	0	0	0
Pontón	Yellow	Trans-home	Trans-home_Pontón	Trans-home_Yellow	Yellow	Group2	0	0	0
Pontón	Yellow	Trans-home	Trans-home_Pontón	Trans-home_Yellow	Yellow	Group2	0	0	0
Pontón	Yellow	Trans-home	Trans-home_Pontón	Trans-home_Yellow	Yellow	Group2	0	0	0
Pontón	Yellow	Trans-home	Trans-home_Pontón	Trans-home_Yellow	Yellow	Group2	0	0	0
Pontón	Yellow	Trans-home	Trans-home_Pontón	Trans-home_Yellow	Yellow	Group2	1	1	0
Pontón	Yellow	Trans-home	Trans-home_Pontón	Trans-home_Yellow	Yellow	Group2	0	0	0
Pontón	Yellow	Trans-home	Trans-home_Pontón	Trans-home_Yellow	Yellow	Group3	41	1	1
Pontón	Yellow	Trans-home	Trans-home_Pontón	Trans-home_Yellow	Yellow	Group3	25	1	1
Pontón	Yellow	Trans-home	Trans-home_Pontón	Trans-home_Yellow	Yellow	Group3	3	1	1
Pontón	Yellow	Trans-home	Trans-home_Pontón	Trans-home_Yellow	Yellow	Group3	0	0	1
Pontón	Yellow	Trans-home	Trans-home_Pontón	Trans-home_Yellow	Yellow	Group3	0	0	1
Pontón	Yellow	Trans-home	Trans-home_Pontón	Trans-home_Yellow	Yellow	Group3	30	1	1
Pontón	Yellow	Trans-home	Trans-home_Pontón	Trans-home_Yellow	Yellow	Group3	20	1	1
Pontón	Yellow	Trans-home	Trans-home_Pontón	Trans-home_Yellow	Yellow	Group3	50	1	1
Pontón	Yellow	Trans-home	Trans-home_Pontón	Trans-home_Yellow	Yellow	Group3	7	1	1
Pontón	Yellow	Trans-home	Trans-home_Pontón	Trans-home_Yellow	Yellow	Group3	41	1	1
Pontón	Yellow	Trans-home	Trans-home_Pontón	Trans-home_Yellow	Yellow	Group3	7	1	1
Pontón	Yellow	Trans-home	Trans-home_Pontón	Trans-home_Yellow	Yellow	Group3	28	1	1
Pontón	Yellow	Trans-home	Trans-home_Pontón	Trans-home_Yellow	Yellow	Group3	11	1	1
Pontón	Yellow	Trans-home	Trans-home_Pontón	Trans-home_Yellow	Yellow	Group3	24	1	1
Pontón	Yellow	Trans-home	Trans-home_Pontón	Trans-home_Yellow	Yellow	Group3	30	1	1
Pontón	Yellow	Trans-home	Trans-home_Pontón	Trans-home_Yellow	Yellow	Group3	17	1	1
Pontón	Yellow	Trans-home	Trans-home_Pontón	Trans-home_Yellow	Yellow	Group4	0	0	1
Pontón	Yellow	Trans-home	Trans-home_Pontón	Trans-home_Yellow	Yellow	Group4	0	0	1
Pontón	Yellow	Trans-home	Trans-home_Pontón	Trans-home_Yellow	Yellow	Group4	0	0	1
Pontón	Yellow	Trans-home	Trans-home_Pontón	Trans-home_Yellow	Yellow	Group4	0	0	1
Pontón	Yellow	Trans-home	Trans-home_Pontón	Trans-home_Yellow	Yellow	Group4	0	0	1
Pontón	Yellow	Trans-home	Trans-home_Pontón	Trans-home_Yellow	Yellow	Group4	15	1	1
Pontón	Yellow	Trans-home	Trans-home_Pontón	Trans-home_Yellow	Yellow	Group4	4	1	1
Pontón	Yellow	Trans-home	Trans-home_Pontón	Trans-home_Yellow	Yellow	Group4	19	1	1
Pontón	Yellow	Trans-home	Trans-home_Pontón	Trans-home_Yellow	Yellow	Group4	10	1	1
Pontón	Yellow	Trans-home	Trans-home_Pontón	Trans-home_Yellow	Yellow	Group4	0	0	1
Pontón	Yellow	Trans-home	Trans-home_Pontón	Trans-home_Yellow	Yellow	Group4	0	0	1
Pontón	Yellow	Trans-home	Trans-home_Pontón	Trans-home_Yellow	Yellow	Group4	0	0	1
Pontón	Yellow	Trans-home	Trans-home_Pontón	Trans-home_Yellow	Yellow	Group4	0	0	1
Pontón	Yellow	Trans-home	Trans-home_Pontón	Trans-home_Yellow	Yellow	Group4	0	0	1
Pontón	Yellow	Trans-home	Trans-home_Pontón	Trans-home_Yellow	Yellow	Group4	0	0	1
Pontón	Yellow	Trans-home	Trans-home_Pontón	Trans-home_Yellow	Yellow	Group4	0	0	1
Pontón	Yellow	Trans-home	Trans-home_Pontón	Trans-home_Yellow	Yellow	Group5	0	0	0
Pontón	Yellow	Trans-home	Trans-home_Pontón	Trans-home_Yellow	Yellow	Group5	0	0	0
Pontón	Yellow	Trans-home	Trans-home_Pontón	Trans-home_Yellow	Yellow	Group5	0	0	0
Pontón	Yellow	Trans-home	Trans-home_Pontón	Trans-home_Yellow	Yellow	Group5	0	0	0
Pontón	Yellow	Trans-home	Trans-home_Pontón	Trans-home_Yellow	Yellow	Group5	0	0	0
Pontón	Yellow	Trans-home	Trans-home_Pontón	Trans-home_Yellow	Yellow	Group5	0	0	0
Pontón	Yellow	Trans-home	Trans-home_Pontón	Trans-home_Yellow	Yellow	Group5	0	0	0
Pontón	Yellow	Trans-home	Trans-home_Pontón	Trans-home_Yellow	Yellow	Group5	0	0	0
Pontón	Yellow	Trans-home	Trans-home_Pontón	Trans-home_Yellow	Yellow	Group5	0	0	0
Pontón	Yellow	Trans-home	Trans-home_Pontón	Trans-home_Yellow	Yellow	Group5	0	0	0
Pontón	Yellow	Trans-home	Trans-home_Pontón	Trans-home_Yellow	Yellow	Group5	0	0	0
Pontón	Yellow	Trans-home	Trans-home_Pontón	Trans-home_Yellow	Yellow	Group5	0	0	0
Pontón	Yellow	Trans-home	Trans-home_Pontón	Trans-home_Yellow	Yellow	Group5	1	1	0
Pontón	Yellow	Trans-home	Trans-home_Pontón	Trans-home_Yellow	Yellow	Group5	0	0	0
Pontón	Yellow	Trans-home	Trans-home_Pontón	Trans-home_Yellow	Yellow	Group5	0	0	0
Pontón	Yellow	Trans-home	Trans-home_Pontón	Trans-home_Yellow	Yellow	Group5	6	1	0
Pontón	Yellow	Trans-home	Trans-home_Pontón	Trans-home_Yellow	Yellow	Group6	0	0	0
Pontón	Yellow	Trans-home	Trans-home_Pontón	Trans-home_Yellow	Yellow	Group6	0	0	0
Pontón	Yellow	Trans-home	Trans-home_Pontón	Trans-home_Yellow	Yellow	Group6	0	0	0
Pontón	Yellow	Trans-home	Trans-home_Pontón	Trans-home_Yellow	Yellow	Group6	0	0	0
Pontón	Yellow	Trans-home	Trans-home_Pontón	Trans-home_Yellow	Yellow	Group6	0	0	0
Pontón	Yellow	Trans-home	Trans-home_Pontón	Trans-home_Yellow	Yellow	Group6	0	0	0
Pontón	Yellow	Trans-home	Trans-home_Pontón	Trans-home_Yellow	Yellow	Group6	0	0	0
Pontón	Yellow	Trans-home	Trans-home_Pontón	Trans-home_Yellow	Yellow	Group6	0	0	0
Pontón	Yellow	Trans-home	Trans-home_Pontón	Trans-home_Yellow	Yellow	Group6	0	0	0
Pontón	Yellow	Trans-home	Trans-home_Pontón	Trans-home_Yellow	Yellow	Group6	0	0	0
Pontón	Yellow	Trans-home	Trans-home_Pontón	Trans-home_Yellow	Yellow	Group6	0	0	0
Pontón	Yellow	Trans-home	Trans-home_Pontón	Trans-home_Yellow	Yellow	Group6	0	0	0
Pontón	Yellow	Trans-home	Trans-home_Pontón	Trans-home_Yellow	Yellow	Group6	0	0	0
Pontón	Yellow	Trans-home	Trans-home_Pontón	Trans-home_Yellow	Yellow	Group6	0	0	0
Pontón	Yellow	Trans-home	Trans-home_Pontón	Trans-home_Yellow	Yellow	Group6	0	0	0
Pontón	Yellow	Trans-home	Trans-home_Pontón	Trans-home_Yellow	Yellow	Group6	0	0	0
Pontón	Yellow	Trans-home	Trans-home_Pontón	Trans-home_Yellow	Yellow	Group7	0	0	1
Pontón	Yellow	Trans-home	Trans-home_Pontón	Trans-home_Yellow	Yellow	Group7	0	0	1
Pontón	Yellow	Trans-home	Trans-home_Pontón	Trans-home_Yellow	Yellow	Group7	0	0	1
Pontón	Yellow	Trans-home	Trans-home_Pontón	Trans-home_Yellow	Yellow	Group7	0	0	1
Pontón	Yellow	Trans-home	Trans-home_Pontón	Trans-home_Yellow	Yellow	Group7	0	0	1
Pontón	Yellow	Trans-home	Trans-home_Pontón	Trans-home_Yellow	Yellow	Group7	0	0	1
Pontón	Yellow	Trans-home	Trans-home_Pontón	Trans-home_Yellow	Yellow	Group7	0	0	1
Pontón	Yellow	Trans-home	Trans-home_Pontón	Trans-home_Yellow	Yellow	Group7	0	0	1
Pontón	Yellow	Trans-home	Trans-home_Pontón	Trans-home_Yellow	Yellow	Group7	0	0	1
Pontón	Yellow	Trans-home	Trans-home_Pontón	Trans-home_Yellow	Yellow	Group7	0	0	1
Pontón	Yellow	Trans-home	Trans-home_Pontón	Trans-home_Yellow	Yellow	Group7	0	0	1
Pontón	Yellow	Trans-home	Trans-home_Pontón	Trans-home_Yellow	Yellow	Group7	0	0	1
Pontón	Yellow	Trans-home	Trans-home_Pontón	Trans-home_Yellow	Yellow	Group7	0	0	1
Pontón	Yellow	Trans-home	Trans-home_Pontón	Trans-home_Yellow	Yellow	Group7	0	0	1
Pontón	Yellow	Trans-home	Trans-home_Pontón	Trans-home_Yellow	Yellow	Group7	0	0	1
Pontón	Yellow	Trans-home	Trans-home_Pontón	Trans-home_Yellow	Yellow	Group7	0	0	1
Pontón	Yellow	Trans-home	Trans-home_Pontón	Trans-home_Yellow	Yellow	Group8	0	0	0
Pontón	Yellow	Trans-home	Trans-home_Pontón	Trans-home_Yellow	Yellow	Group8	7	1	0
Pontón	Yellow	Trans-home	Trans-home_Pontón	Trans-home_Yellow	Yellow	Group8	1	1	0
Pontón	Yellow	Trans-home	Trans-home_Pontón	Trans-home_Yellow	Yellow	Group8	0	0	0
Pontón	Yellow	Trans-home	Trans-home_Pontón	Trans-home_Yellow	Yellow	Group8	0	0	0
Pontón	Yellow	Trans-home	Trans-home_Pontón	Trans-home_Yellow	Yellow	Group8	0	0	0
Pontón	Yellow	Trans-home	Trans-home_Pontón	Trans-home_Yellow	Yellow	Group8	3	1	0
Pontón	Yellow	Trans-home	Trans-home_Pontón	Trans-home_Yellow	Yellow	Group8	3	1	0
Pontón	Yellow	Trans-home	Trans-home_Pontón	Trans-home_Yellow	Yellow	Group8	10	1	0
Pontón	Yellow	Trans-home	Trans-home_Pontón	Trans-home_Yellow	Yellow	Group8	0	0	0
Pontón	Yellow	Trans-home	Trans-home_Pontón	Trans-home_Yellow	Yellow	Group8	2	1	0
Pontón	Yellow	Trans-home	Trans-home_Pontón	Trans-home_Yellow	Yellow	Group8	0	0	0
Pontón	Yellow	Trans-home	Trans-home_Pontón	Trans-home_Yellow	Yellow	Group8	0	0	0
Pontón	Yellow	Trans-home	Trans-home_Pontón	Trans-home_Yellow	Yellow	Group8	4	1	0
Pontón	Yellow	Trans-home	Trans-home_Pontón	Trans-home_Yellow	Yellow	Group8	0	0	0
Pontón	Yellow	Trans-home	Trans-home_Pontón	Trans-home_Yellow	Yellow	Group8	0	0	0
